# Supplementary material for: Metagenome-assembled genomes enhance bacterial read decontamination and variant calling in oral samples
Source: iScience. 2025 Oct 14;28(11):113772. doi: 10.1016/j.isci.2025.113772 (PMC12616088; doi:10.1016/j.isci.2025.113772)
Supplement: Table S1. Decontamination results for whole blood samples, related to Figure 1 [file mmc2.xlsx]

## Sheet: S1
Table S1. Decontamination results for whole blood samples, related to Figure 1.
SAMPLE	# of reads before decontamination	# of reads after decontamination	# of reads classified as contaminants	Percentage
PGPC-02	1102892401	1098537485	4354916	0.39
PGPC-05	708217569	705384014	2833555	0.4
PGPC-06	964348214	961231098	3117116	0.32
PGPC-50	825073997	821546793	3527204	0.42
