# Supplementary material for: Metagenome-assembled genomes enhance bacterial read decontamination and variant calling in oral samples
Source: iScience. 2025 Oct 14;28(11):113772. doi: 10.1016/j.isci.2025.113772 (PMC12616088; doi:10.1016/j.isci.2025.113772)
Supplement: Table S2. Summary of variant calling by DeepVariant, related to Figure 2 [file mmc3.xlsx]

## Sheet: S2
Table S2. Summary of variant calling by DeepVariant, related to Figure 2.
SAMPLE	SOURCE	All Variants	Pass Variants	Pass SNPs	Pass Indels	Pass Others
raw_PGPC-02	0.blood	6822959	4837875	3855227	981691	957
	1.saliva	7573786	4818740	3853631	963856	1253
	2.buccal	7875182	4816650	3848320	967063	1267
	3.saliva_enriched	7261580	4830807	3854383	975307	1117
	4.buccal_enriched	7111274	4827400	3848445	977944	1011
raw_PGPC-05	0.blood	7233409	4834445	3868465	964628	1352
	1.saliva	11623500	4801240	3858014	941864	1362
	2.buccal	7111274	4827400	3848445	977944	1011
	3.saliva_enriched	7718561	4847890	3868520	978125	1245
	4.buccal_enriched	7153772	4857257	3869050	987180	1027
raw_PGPC-06	0.blood	6896565	4891923	3898298	992536	1089
	1.saliva	8160606	4880139	3898699	980216	1224
	2.buccal	8107673	4882740	3896070	985471	1199
	3.saliva_enriched	7198386	4889473	3897565	990803	1105
	4.buccal_enriched	7176050	4897883	3899152	997711	1020
raw_PGPC-50	0.blood	7406730	4840339	3864519	974655	1165
	1.saliva	11055846	4816400	3855685	959455	1260
	2.buccal	7577891	4836160	3858310	976831	1019
	3.saliva_enriched	7864471	4835152	3858357	975755	1040
	4.buccal_enriched	7009242	4858632	3864029	993657	946
HROM_yesambi_PGPC-02	1.saliva	7340126	4818578	3853389	963939	1250
	2.buccal	7802802	4816410	3848052	967088	1270
	3.saliva_enriched	7218250	4830957	3854356	975468	1133
	4.buccal_enriched	7082789	4827436	3848372	978052	1012
HROM_yesambi_PGPC-05	1.saliva	7667034	4802163	3858279	942491	1393
	2.buccal	7387315	4844677	3867643	975805	1229
	3.saliva_enriched	7229662	4847979	3868301	978424	1254
	4.buccal_enriched	7115365	4857191	3868909	987261	1021
HROM_yesambi_PGPC-06	1.saliva	7377780	4880381	3898752	980393	1236
	2.buccal	7786188	4882919	3896024	985682	1213
	3.saliva_enriched	7078201	4889564	3897478	990970	1116
	4.buccal_enriched	7109845	4898183	3899323	997833	1027
HROM_yesambi_PGPC-50	1.saliva	7753648	4818270	3856976	960007	1287
	2.buccal	7445990	4836221	3858260	976926	1035
	3.saliva_enriched	7306336	4835625	3858311	976270	1044
	4.buccal_enriched	6979840	4858630	3863947	993733	950
eHOMD_yesambi_PGPC-02	1.saliva	7340027	4818683	3853491	963939	1253
	2.buccal	7803713	4816279	3847921	967086	1272
	3.saliva_enriched	7215037	4830211	3853699	975383	1129
	4.buccal_enriched	7080871	4827023	3848008	978000	1015
eHOMD_yesambi_PGPC-05	1.saliva	7668652	4802026	3858138	942495	1393
	2.buccal	7388818	4844724	3867663	975833	1228
	3.saliva_enriched	7230268	4848057	3868379	978424	1254
	4.buccal_enriched	7111671	4856647	3868435	987190	1022
eHOMD_yesambi_PGPC-06	1.saliva	7376879	4880114	3898565	980313	1236
	2.buccal	7786272	4882815	3895912	985688	1215
	3.saliva_enriched	7078397	4889480	3897415	990946	1119
	4.buccal_enriched	7104704	4897085	3898330	997730	1025
eHOMD_yesambi_PGPC-50	1.saliva	7756790	4818125	3856832	960004	1289
	2.buccal	7446501	4836216	3858206	976976	1034
	3.saliva_enriched	7302671	4834560	3857337	976178	1045
	4.buccal_enriched	6975172	4857454	3862870	993631	953
				3.86816e+06	977135
